# Supplementary material for: Influences of viewing angle, product position, and consumers’ physical characteristics on their Kansei images
Source: PLoS One. 2022 Oct 26;17(10):e0276421. doi: 10.1371/journal.pone.0276421 (PMC9605035; doi:10.1371/journal.pone.0276421)
Supplement: S1 Table — (XLS) [file pone.0276421.s001.xls]

## Sheet: Sheet1
Sex(Sex=1: Men, Sex=2: Women)	Dominant hand(Dominant hand=1: Right-handed, Dominant hand=2: Left-handed)	Dominant eye(Dominant eye=1: Right-eye-dominant, Dominant eye=2: Left-eye-dominant )	VA1,P1	VA1,P2	VA1,P3	VA1,P4	VA1,P5	VA1,P6	VA1,P7	VA1,P8	VA1,P9	VA2,P1	VA2,P2	VA2,P3	VA2,P4	VA2,P5	VA2,P6	VA2,P7	VA2,P8	VA2,P9	VA3,P1	VA3,P2	VA3,P3	VA3,P4	VA3,P5	VA3,P6	VA3,P7	VA3,P8	VA3,P9	VA4,P1	VA4,P2	VA4,P3	VA4,P4	VA4,P5	VA4,P6	VA4,P7	VA4,P8	VA4,P9	VA5,P1	VA5,P2	VA5,P3	VA5,P4	VA5,P5	VA5,P6	VA5,P7	VA5,P8	VA5,P9	VA6,P1	VA6,P2
2	1	2	1	1	1	1	1	1	1	1	1	2	1	1	2	1	1	1	1	2	1	1	1	1	1	1	1	1	1	1	1	1	1	1	1	1	1	1	1	1	1	1	1	1	2	1	1	1	1
2	1	2	1	1	1	1	1	1	1	1	1	1	1	1	1	1	1	1	1	1	2	2	2	1	1	1	1	1	1	1	1	1	1	1	1	1	1	1	1	1	1	1	1	1	1	1	1	1	1
1	1	2	1	1	1	1	1	1	1	1	1	1	1	1	1	1	1	1	1	1	1	1	1	1	1	1	1	1	1	3	3	3	3	3	3	3	3	3	3	3	3	3	4	3	4	4	4	1	1
1	1	2	5	5	5	5	5	5	5	5	5	1	1	1	1	1	1	1	1	1	2	2	2	2	2	2	2	2	2	4	4	4	4	4	4	4	4	4	5	5	5	5	5	5	5	5	5	1	1
1	1	2	1	1	1	1	2	1	1	1	1	3	3	3	3	3	3	3	3	3	3	3	3	3	3	3	3	3	3	5	5	5	5	5	5	5	5	5	5	5	5	5	5	5	5	5	5	4	4
1	1	2	4	4	4	4	5	4	4	5	4	1	1	2	1	1	2	1	1	2	2	1	1	2	1	1	2	1	1	3	2	2	2	3	2	2	2	3	2	2	3	2	3	2	3	2	2	2	2
1	2	2	1	1	1	1	1	1	1	1	1	1	2	2	2	2	2	2	2	2	2	2	2	2	3	2	2	2	2	3	3	4	3	3	3	3	3	3	3	3	3	3	3	3	3	3	3	4	4
2	1	2	2	2	2	2	2	2	2	2	2	4	4	4	4	4	4	4	4	4	5	5	5	5	5	5	5	5	5	3	3	3	3	3	4	3	3	3	3	3	3	3	3	3	3	3	3	1	1
1	1	2	1	1	1	1	1	1	1	1	1	1	1	1	1	1	1	1	1	1	1	1	1	1	1	1	1	1	1	3	2	2	2	2	2	2	2	2	1	1	2	1	1	1	1	1	1	1	1
1	1	1	1	1	1	1	1	1	1	2	1	3	2	2	3	2	2	3	2	2	2	2	3	2	2	3	2	2	3	4	3	3	3	3	3	3	3	3	3	3	4	3	3	3	3	3	3	2	2
1	1	1	1	1	1	1	1	1	1	1	1	4	3	2	4	3	3	4	3	3	2	3	4	2	3	3	2	3	4	4	3	4	4	2	3	4	2	2	2	3	4	3	2	3	3	3	4	2	2
2	1	1	2	2	2	2	3	2	2	2	2	2	1	1	2	1	1	2	1	1	1	1	2	1	1	2	1	1	2	5	4	3	4	3	3	3	3	2	3	4	5	3	3	4	2	3	3	3	3
1	1	2	1	1	1	1	1	1	1	1	1	1	1	1	1	1	1	2	1	1	2	2	2	2	2	3	2	2	2	2	1	1	1	3	1	1	1	3	3	3	3	3	3	4	4	3	3	5	5
2	1	1	2	1	2	2	2	2	1	2	1	1	1	1	2	1	1	1	2	1	2	1	1	2	2	2	1	2	2	3	2	2	3	2	2	2	2	2	1	2	3	2	2	3	2	2	2	1	1
1	2	2	1	2	2	3	2	3	4	3	3	1	2	2	3	3	4	4	4	5	1	1	2	3	4	3	4	3	5	1	1	2	2	3	3	2	4	3	1	1	2	2	3	3	4	3	3	1	1
2	1	2	1	1	1	2	3	2	1	1	1	1	1	3	4	2	4	1	1	1	1	2	3	4	5	5	5	5	5	1	2	3	4	5	5	5	5	5	2	3	4	4	5	5	5	5	5	1	1
1	1	2	1	1	1	1	1	3	1	1	1	2	2	2	2	2	2	2	2	2	2	2	2	2	2	2	2	2	2	4	4	4	4	4	4	4	4	4	4	4	5	4	4	4	4	4	5	4	4
2	1	1	2	1	1	1	4	5	5	1	5	1	1	1	1	2	1	1	5	2	2	1	1	4	5	4	2	3	2	1	1	1	4	5	5	4	5	4	1	1	1	4	5	3	4	5	2	1	1
2	1	2	1	1	1	1	1	1	1	1	1	2	2	2	2	2	2	2	2	2	2	2	2	2	2	2	2	2	2	5	4	5	5	4	5	5	4	5	5	4	4	4	4	4	5	4	5	4	3
1	1	1	1	1	1	1	1	1	1	1	1	2	1	2	2	1	2	2	1	2	1	1	1	1	1	1	1	1	1	3	2	3	3	2	2	3	2	3	2	3	3	2	3	3	2	2	1	4	3
2	1	1	1	1	1	1	1	1	2	1	1	1	1	1	1	1	1	1	1	2	1	1	1	1	1	1	2	2	2	4	1	1	4	1	2	1	2	2	4	4	4	2	2	2	1	1	1	2	2
2	1	2	1	1	1	1	1	1	1	1	1	5	4	4	5	4	3	5	4	3	3	4	3	3	3	3	3	3	3	2	3	2	3	3	2	2	3	2	3	3	3	4	3	4	2	3	2	1	1
1	2	2	1	1	1	1	1	1	1	1	1	2	1	1	2	1	1	2	1	1	2	2	2	2	2	2	2	2	2	5	4	4	4	5	5	5	5	5	5	5	5	5	5	5	3	4	5	3	3
1	1	2	1	1	1	1	1	1	1	1	1	2	1	1	2	1	1	2	1	1	1	1	2	1	1	2	1	1	2	5	4	4	4	3	4	4	4	4	4	4	5	4	3	4	4	4	4	4	3
1	2	2	1	1	2	2	3	2	3	4	3	4	1	1	2	1	1	1	1	1	2	1	1	1	2	1	2	1	1	2	1	2	1	1	1	2	1	1	1	1	1	1	1	1	1	1	2	2	1
1	1	1	1	1	1	1	1	1	1	1	1	2	2	2	2	2	2	2	2	2	2	2	2	2	3	3	1	1	1	2	2	4	3	1	2	2	4	1	1	2	1	3	4	3	2	1	1	1	1
1	1	2	1	3	1	2	1	3	2	1	1	4	4	1	2	1	1	1	1	1	1	1	1	3	3	4	1	2	1	5	3	1	5	3	1	4	2	1	3	4	5	1	1	3	1	3	4	1	1
1	1	1	1	1	1	1	1	1	1	1	1	1	1	1	1	1	1	1	1	1	3	3	3	3	3	3	3	3	3	5	4	4	4	4	4	4	4	5	1	1	1	1	2	1	3	1	1	1	1
1	1	1	1	2	3	2	4	1	1	1	1	1	1	4	1	1	4	1	1	4	4	3	2	4	3	2	4	3	2	5	1	1	1	1	1	1	1	1	1	1	5	1	1	1	1	1	1	1	1
2	1	1	1	1	2	3	3	3	3	3	3	3	3	3	2	2	2	3	3	3	3	3	3	4	3	2	4	3	2	4	4	3	4	4	3	4	4	4	4	4	3	4	4	3	4	4	3	4	4
1	1	1	1	1	1	1	1	1	1	1	1	1	1	1	1	1	1	1	1	1	1	1	1	1	1	1	1	1	1	1	1	1	1	1	1	1	1	1	1	1	1	1	1	1	1	1	1	1	1
1	1	2	1	1	1	1	1	1	1	1	1	1	1	1	1	1	1	1	1	1	1	1	1	1	1	1	1	1	1	1	1	1	1	1	1	1	1	1	1	1	1	1	1	1	1	1	1	1	1
1	1	2	1	1	1	1	1	1	1	1	1	3	3	3	3	3	3	3	3	3	3	3	3	3	4	3	3	3	3	4	3	2	2	2	2	2	2	2	1	2	4	3	3	4	2	1	2	3	3
1	1	1	1	2	2	1	1	2	2	2	1	2	3	2	2	2	1	2	2	2	2	3	2	2	2	2	2	2	2	3	2	2	3	2	1	2	2	2	2	2	4	2	3	3	2	2	3	3	2
2	1	1	1	1	1	1	1	1	1	1	1	1	1	1	1	1	1	1	1	1	1	1	1	1	1	1	1	1	1	1	1	1	1	1	1	1	1	1	1	1	1	1	1	1	1	1	1	1	1
1	1	1	1	1	1	1	1	1	1	1	1	1	1	1	1	1	1	1	1	1	1	1	1	1	1	1	1	1	1	1	1	1	1	1	1	1	1	1	1	1	1	1	1	1	1	1	1	1	1
1	1	2	1	1	1	1	2	1	1	1	1	1	1	1	1	1	1	1	1	1	1	1	1	1	1	1	1	1	1	1	1	1	1	1	1	1	1	1	1	1	1	1	1	1	1	1	1	1	1
1	1	1	1	1	1	1	1	1	1	1	1	1	1	1	1	2	1	1	1	1	1	1	1	1	1	1	1	1	1	1	1	1	1	1	1	1	1	1	1	1	1	1	1	1	1	1	1	1	1
2	1	1	1	1	1	1	1	1	1	1	1	2	2	2	2	2	2	2	2	2	2	2	2	2	2	2	2	2	2	4	4	4	4	4	4	4	4	4	4	4	4	4	4	4	4	4	4	3	3
2	2	2	3	3	3	3	3	3	3	3	3	3	3	3	3	3	3	3	3	3	3	3	3	3	3	3	3	3	3	3	3	3	3	3	3	3	3	3	3	3	3	3	3	3	3	3	3	4	4
2	1	1	1	1	1	1	1	1	1	1	1	3	3	3	3	3	3	3	3	3	2	2	2	2	2	2	2	2	2	1	1	1	1	1	1	1	1	1	4	4	4	4	4	4	4	4	4	2	2
1	1	1	5	4	3	2	1	4	1	1	1	3	2	1	3	2	1	3	2	1	3	2	1	3	2	1	3	2	1	1	1	1	1	1	1	1	1	1	4	3	2	2	3	2	2	3	4	4	3
2	1	2	1	4	4	2	3	5	1	2	5	3	2	4	4	5	5	2	3	5	1	2	2	1	2	2	3	3	2	4	4	3	3	4	5	3	4	5	4	4	5	3	4	4	3	4	4	1	3
1	1	2	1	1	2	1	4	1	1	3	1	1	1	1	1	2	1	1	1	1	1	3	1	2	2	1	2	3	1	4	2	1	4	3	2	1	1	1	5	3	1	4	2	1	1	1	1	1	1
2	1	1	3	3	3	3	3	4	3	3	3	4	3	4	5	3	4	3	3	5	4	4	4	3	3	3	3	4	5	3	4	4	5	4	3	3	5	4	3	3	4	3	3	4	3	5	3	5	5
2	1	1	3	2	4	1	5	4	3	2	1	2	5	4	3	2	3	2	4	5	1	3	3	5	4	5	1	4	3	4	5	4	3	3	3	3	2	1	3	1	3	3	1	3	3	3	3	2	1
2	1	1	1	1	1	1	1	1	1	1	1	2	2	2	4	2	4	2	2	2	1	1	2	1	1	2	1	2	4	4	2	2	2	2	2	2	2	1	2	2	4	2	3	1	1	1	1	2	2
2	1	1	1	1	1	2	2	2	2	3	4	1	2	2	1	2	2	1	2	3	1	1	2	1	1	2	1	1	2	3	1	3	2	1	4	3	2	4	2	1	3	2	2	4	4	1	4	1	1
2	1	1	2	1	2	2	1	2	2	2	2	2	2	4	4	2	4	4	2	1	2	1	4	2	1	4	2	2	4	2	2	2	4	2	2	2	2	4	1	1	1	2	1	2	4	1	2	1	1
1	1	1	3	1	1	1	4	1	1	1	1	1	1	1	3	3	1	1	1	1	1	1	1	1	1	3	1	1	1	3	1	1	1	2	3	1	1	1	1	1	2	3	1	1	1	1	1	1	1
[truncated: 16 more columns]
